# Supplementary material for: Development and application of species ID and insecticide resistance assays, for monitoring sand fly Leishmania vectors in the Mediterranean basin and in the Middle East
Source: PLoS Negl Trop Dis. 2024 Dec 3;18(12):e0012408. doi: 10.1371/journal.pntd.0012408 (PMC11642961; doi:10.1371/journal.pntd.0012408)
Supplement: S1 Data — A. COI-based species identification and genotyping of kdr mutations in samples collected from Iran; B. COI-based species identification and genotyping of kdr mutations in samples collected from Turkey; C. COI-based species identification and genotyping of kdr mutations in samples collected from Greece; D. Standard CDC bottle bioassays against deltamethrin 10 μg/ml in mixed species populations collected from Greece: knock-down rate and % mortality; E. Standard CDC bottle bioassays against deltamethrin 0.75 μg/ml in mixed species populations collected from Greece: knock-down rate and % mortality; F. Individual exposure of sand flies from Thermi, Thessaloniki, to deltamethrin 0.75 μg/ml, in glass vials: knock down time, and subsequent identification of species based on COI. (XLSX) [file pntd.0012408.s002.xlsx]

## Sheet: Iran Species ID+ kdr
S1. Data A. COI-based species identification and genotyping of kdr mutations in samples collected from Iran
Location	Date	Sample ID	Species-COI	vgsc 1014 genotype
Matin Abad	2022-08-11	A1	P. papatasi	TTA/TTA (LL)
		A2	P. papatasi	TTA/TTA (LL)
		A3	P. papatasi	TTA/TTA (LL)
		A4	P. papatasi	TTA/TTA (LL)
		A5	P. papatasi	TTA/TTA (LL)
		A6	P. papatasi	TTA/TTA (LL)
		A7	P. papatasi	TTA/TTA (LL)
		A8	P. papatasi	TTA/TTA (LL)
		A9	P. papatasi	TTA/TTA (LL)
		A10	P. papatasi	TTA/TTA (LL)
		A11	P. papatasi	TTA/TTA (LL)
		A12	P. papatasi	TTA/TTA (LL)
		A13	P. papatasi	TTA/TTA (LL)
		A14	P. papatasi	TTA/TTA (LL)
		A15	P. papatasi	TTA/TTA (LL)
		A16	P. papatasi	TTA/TTA (LL)
		A17	P. papatasi	TTA/TTA (LL)
		A18	P. papatasi	TTA/TTA (LL)
		A19	P. papatasi	TTA/TTA (LL)
		A20	P. papatasi	TTA/TTA (LL)
		A21	P. papatasi	TTA/TTA (LL)
		A22	P. papatasi	TTA/TTA (LL)
		A23	P. papatasi	TTA/TTA (LL)
		A24	P. papatasi	TTA/TTA (LL)
		A25	P. papatasi	TTA/TTA (LL)
		A26	P. papatasi	TTA/TTA (LL)
		A27	P. papatasi	TTA/TTA (LL)
		A28	P. papatasi	TTA/TTA (LL)
		A29	P. papatasi	TTA/TTA (LL)
		A30	P. papatasi	TTA/TTA (LL)
		A31	P. papatasi	TTA/TTA (LL)
		A32	P. papatasi	TTA/TTA (LL)
		A33	P. papatasi	TTA/TTA (LL)
		A34	P. papatasi	TTA/TTA (LL)
		A35	P. papatasi	TTA/TTA (LL)
		A36	P. papatasi	TTA/TTA (LL)
		A37	P. papatasi	TTA/TTA (LL)
		A38	P. papatasi	TTA/TTA (LL)
		A39	P. papatasi	TTA/TTA (LL)
		A40	P. papatasi	TTA/TTA (LL)
		A41	P. papatasi	TTA/TTA (LL)
Matin Abad	2022-08-22	B1	P. papatasi	TTA/TTA (LL)
		B2	P. papatasi	TTA/TTA (LL)
		B3	P. papatasi	TTA/TTA (LL)
		B4	P. papatasi	TTA/TTA (LL)
		B5	P. papatasi	TTA/TTA (LL)
		B6	P. papatasi	TTA/TTA (LL)
		B7	P. papatasi	TTA/TTA (LL)
		B8	P. papatasi	TTA/TTA (LL)
		B9	P. papatasi	TTA/TTA (LL)
		B10	P. papatasi	TTA/TTA (LL)
		B11	P. papatasi	TTA/TTA (LL)
		B12	P. papatasi	TTA/TTA (LL)
		B13	P. papatasi	TTA/TTA (LL)
		B14	P. papatasi	TTA/TTA (LL)
		B15	P. papatasi	TTA/TTA (LL)
		B16	P. papatasi	TTA/TTA (LL)
		B17	P. papatasi	TTA/TTA (LL)
		B18	P. papatasi	TTA/TTA (LL)
		B19	P. papatasi	TTA/TTA (LL)
		B20	P. papatasi	TTA/TTA (LL)
		B21	P. papatasi	TTA/TTA (LL)
		B22	P. papatasi	TTA/TTA (LL)
		B23	P. papatasi	TTA/TTA (LL)
		B24	P. papatasi	TTA/TTA (LL)
		B25	P. papatasi	TTA/TTA (LL)
		B26	P. papatasi	TTA/TTA (LL)
		B27	P. papatasi	TTA/TTA (LL)
		B28	P. papatasi	TTA/TTA (LL)
		B29	P. papatasi	TTA/TTA (LL)
		B30	P. papatasi	TTA/TTA (LL)
		B31	P. papatasi	TTA/TTA (LL)
Sarab Hamman	2022-08-16	C1	P. papatasi	TTA/TTT (LF)
		C2	P. papatasi	TTA/TTA (LL)
		C3	P. papatasi	TTA/TTT (LF)
		C4	P. papatasi	TTA/TTT (LF)
		C5	P. papatasi	TTA/TTA (LL)
		C6	P. papatasi	TTA/TTA (LL)
		C7	P. papatasi	TTA/TTA (LL)
		C8	P. papatasi	TTA/TTA (LL)
		C9	P. papatasi	TTA/TTT (LF)
		C10	P. papatasi	TTA/TTA (LL)
		C11	P. papatasi	TTA/TTA (LL)
		C12	P. papatasi	TTA/TTT (LF)
		C13	P. papatasi	TTA/TTA (LL)
		C14	P. papatasi	TTA/TTA (LL)
		C15	P. papatasi	TTA/TTA (LL)
		C16	P. papatasi	TTA/TTA (LL)
		C17	P. papatasi	TTA/TTA (LL)
		C18	P. papatasi	TTA/TTA (LL)
		C19	P. papatasi	TTA/TTA (LL)
		C20	P. papatasi	TTA/TTA (LL)
		C21	P. papatasi	TTA/TTA (LL)
		C22	P. papatasi	TTA/TTA (LL)
Orzuiyeh	2022-08-26	D1	P. papatasi	TTA/TTA (LL)
		D2	P. papatasi	TTA/TTA (LL)
		D3	P. papatasi	TTA/TTA (LL)
		D4	P. papatasi	TTA/TTA (LL)
		D5	P. papatasi	TTA/TTA (LL)
		D6	P. papatasi	TTA/TTA (LL)
		D7	P. papatasi	TTA/TTA (LL)
		D8	P. papatasi	TTA/TTA (LL)
		D9	P. papatasi	TTA/TTA (LL)
		D10	P. papatasi	TTA/TTA (LL)
		D11	P. papatasi	TTA/TTA (LL)
		D12	P. papatasi	TTA/TTA (LL)
		D13	P. papatasi	TTA/TTA (LL)
		D14	P. papatasi	TTA/TTA (LL)
		D15	P. papatasi	TTA/TTA (LL)
		D16	P. papatasi	TTA/TTA (LL)
		D17	P. papatasi	TTA/TTA (LL)
		D18	P. papatasi	TTA/TTA (LL)
		D19	P. papatasi	TTA/TTA (LL)
		D20	P. papatasi	TTA/TTA (LL)
		D21	P. papatasi	TTA/TTA (LL)
		D22	P. papatasi	TTA/TTA (LL)
		D23	P. papatasi	TTA/TTA (LL)
		D24	P. papatasi	TTA/TTA (LL)
		D25	P. papatasi	TTA/TTA (LL)
		D26	P. papatasi	TTA/TTA (LL)
		D27	P. papatasi	TTA/TTA (LL)
		D28	P. papatasi	TTA/TTA (LL)
		D29	P. papatasi	TTA/TTA (LL)
		D30	P. papatasi	TTA/TTA (LL)
		D31	P. papatasi	TTA/TTA (LL)
		D32	P. papatasi	TTA/TTA (LL)
		D33	P. papatasi	TTA/TTA (LL)
		D34	P. papatasi	TTA/TTA (LL)
		D35	P. papatasi	TTA/TTA (LL)
		D36	P. papatasi	TTA/TTA (LL)
		D37	P. papatasi	TTA/TTA (LL)
		D38	P. papatasi	TTA/TTA (LL)
		D39	P. papatasi	TTA/TTA (LL)
		D40	P. papatasi	TTA/TTA (LL)
		D41	P. papatasi	TTA/TTA (LL)
		D42	P. papatasi	TTA/TTA (LL)
		D43	P. papatasi	TTA/TTA (LL)
		D44	P. papatasi	TTA/TTA (LL)
		D45	P. papatasi	TTA/TTA (LL)
		D46	P. papatasi	TTA/TTA (LL)
		D47	P. papatasi	TTA/TTA (LL)
		D48	P. papatasi	TTA/TTA (LL)
		D49	P. papatasi	TTA/TTA (LL)
		D50	P. papatasi	TTA/TTA (LL)

## Sheet: Turkey Species ID+kdr
S1. Data B. COI-based species identification and genotyping of kdr mutations in samples collected from Turkey
Location	Sample ID	Species-COI	vgsc 1014 genotype
Izmir	A1	P. papatasi	TTA/TTA (LL)
	A2	P. tobbi	TTA/TTA (LL)
	A3	P. papatasi	TTA/TTA (LL)
	A4	P. papatasi	TTA/TTA (LL)
	A5	P. papatasi	N/A
Saricam, Adana	B1	P. papatasi	TTT/TTT (FF)
	B2	P. papatasi	N/A
	B3	P. papatasi	TTT/TTT (FF)
	B4	P. papatasi	TTT/TTT (FF)
	B5	P. papatasi	TTT/TTT (FF)
	B6	P. papatasi	TTT/TTT (FF)
	B7	P. papatasi	TTT/TTT (FF)
	B8	S. dentata	TTT/TTT (FF)
	B9	P. papatasi	TTT/TTT (FF)
	B10	P. papatasi	TTT/TTT (FF)
	B11	P. papatasi	TCA/TCA (LL)
	B12	P. papatasi	N/A
	B13	P. papatasi	TTT/TTT (FF)
	B14	P. papatasi	TTT/TTT (FF)
	B15	P. papatasi	TTT/TTT (FF)
	B16	P. papatasi	TTT/TCT (FS)
	B17	P. papatasi	N/A
	B18	S. dentata	N/A
	B19	P. tobbi	TTT/TTA (LF)
Koyunevi, Adana	B20	P. simici	TTA/TTA (LL)
	B21	P. papatasi	TTA/TTA (LL)
	B22	P. major	N/A
	B23	P. papatasi	TTT/TTT (FF)
Gaziantep	C1	P. perfiliewi	TTA/TTT (LF)
	C2	P. papatasi	TTA/TTA (LL)
	C3	P. sergenti	N/A
	C4	P. papatasi	TTT/TTA (LF)
	C5	P simici	TTA/TTA (LL)
	C6	P. papatasi	TTA/TTA (LL)
	C7	P. papatasi	TTA/TTA (LL)
	C8	P. papatasi	TTA/TTA (LL)
	C9	P simici	TTA/TTA (LL)
	C10	P. papatasi	N/A
	C11	P. sergenti	TTA/TTA (LL)
	C12	P. perfiliewi	TTA/TTA (LL)
	C13	P. sergenti	TTA/TTA (LL)
	C14	P. tobbi	TTA/TTA (LL)
	C15	P. perfiliewi	TTA/TTA (LL)
	C16	P. perfiliewi	TTA/TTA (LL)
	C17	P. papatasi	TTT/TTT (FF)
	C18	P. tobbi	TTA/TTA (LL)
	C19	P. major	TTA/TTA (LL)
	C20	P. tobbi	TTA/TTA (LL)
	C21	P. papatasi	N/A
	C22	P. sergenti	N/A
	C23	P. papatasi	TTT/TTA (LF)
	C24	P. tobbi	TTA/TTA (LL)
	C25	P. papatasi	TTT/TTT (FF)
	C26	P. perfiliewi	TTA/TTA (LL)
Hatay	D1	P. papatasi	TTA/TTA (LL)
	D2	P. papatasi	TTA/TTA (LL)
	D3	P. major	TTA/TTA (LL)
	D4	P. major	TTA/TTA (LL)
	D5	P. tobbi	TTA/TTA (LL)
	D6	P. jacusieli	N/A
	D7	P. major	TTA/TTA (LL)
	D8	P. tobbi	TTA/TTA (LL)
	D9	P. tobbi	TTA/TTA (LL)
	D10	P. major	TTA/TTA (LL)
	D11	P. tobbi	TTA/TTA (LL)
	D12	P. tobbi	TTA/TTA (LL)

## Sheet: Greece Species ID+kdr
S1. Data C. COI-based species identification and genotyping of kdr mutations in samples collected from Greece
Location	Date	Sample ID	Species-COI	vgsc 1014 genotype
Agia Pelagia, Heraklion	06-11/08/2020	AP1	P. neglectus	TTA/TTA (LL)
		AP2	P. simici	TTA/TTA (LL)
		AP3	P. simici	TTA/TTA (LL)
		AP4	P. simici	TTA/TTA (LL)
		AP5	P. simici	TTA/TTA (LL)
		AP6	P. simici	TTA/TTA (LL)
		AP7	P. simici	TTA/TTA (LL)
		AP8	P. simici	TTA/TTA (LL)
		AP9	P. simici	TTA/TTA (LL)
		AP10	P. simici	TTA/TTA (LL)
		AP11	P. simici	TTA/TTA (LL)
		AP12	P. simici	TTA/TTA (LL)
		AP13	P. simici	TTA/TTA (LL)
		AP14	P. simici	TTA/TTA (LL)
		AP15	P. simici	TTA/TTA (LL)
		AP16	P. simici	TTA/TTA (LL)
		AP17	P. simici	TTA/TTA (LL)
		AP18	P. simici	TTA/TTA (LL)
		AP19	P. simici	TTA/TTA (LL)
		AP20	P. neglectus	TTA/TTA (LL)
		AP21	P. simici	N/A
		AP22	P. neglectus	N/A
		AP23	P. simici	N/A
		AP24	P. simici	N/A
		AP25	P. simici	N/A
		AP26	P. simici	TTA/TTA (LL)
		AP27	P. neglectus	N/A
		AP28	P. neglectus	N/A
		AP29	P. neglectus	N/A
		AP30	P. neglectus	TTA/TTA (LL)
		AP31	P. simici	N/A
		AP32	P. neglectus	N/A
		AP33	P. simici	TTA/TTA (LL)
		AP34	P. neglectus	N/A
		AP35	P. neglectus	N/A
		AP36	P. simici	TTA/TTA (LL)
		AP37	P. neglectus	TTA/TTA (LL)
		AP38	P. neglectus	N/A
		AP39	P. neglectus	TTA/TTA (LL)
		AP40	P. neglectus	TTA/TTA (LL)
		AP41	P. simici	N/A
		AP42	P. neglectus	N/A
		AP43	P. neglectus	TTA/TTG (LL)
		AP44	P. neglectus	TTA/TTA (LL)
		AP45	P. neglectus	N/A
		AP46	P. neglectus	N/A
		AP47	S. minuta	TTA/TTA (LL)
		AP48	S. minuta	TTA/TTA (LL)
		AP49	S. minuta	TTA/TTA (LL)
		AP50	S. minuta	TTA/TTA (LL)
		AP51	S. minuta	TTA/TTA (LL)
		AP52	S. minuta	TTA/TTA (LL)
		AP53	S. minuta	TTA/TTA (LL)
Vamvakopoulo, Chania	September 2023	CH1	P. neglectus	TTA/TTA (LL)
		CH2	S. minuta	TTA/TTA (LL)
		CH3	S. minuta	TTA/TTA (LL)
		CH4	P. neglectus	TTA/TTA (LL)
		CH5	P. similis	TTA/TTA (LL)
		CH6	P. similis	TTA/TTA (LL)
		CH7	P. similis	TTA/TTA (LL)
		CH8	S. minuta	TTA/TTA (LL)
Mylopotamos, Rethymno	September 2023	RE1	P. simici	TTA/TTA (LL)
		RE2	P. similis	TTA/TTA (LL)
		RE3	P. similis	TTA/TTA (LL)
		RE4	P. similis	N/A
		RE5	P. similis	TTA/TTA (LL)
		RE6	P. similis	TTA/TTA (LL)
		RE7	P. similis	TTA/TTA (LL)
		RE8	P. similis	TTA/TTA (LL)
		RE9	P. neglectus	TTA/TTA (LL)
		RE10	P. similis	N/A
		RE11	P. similis	TTA/TTA (LL)
		RE12	P. similis	TTA/TTA (LL)
		RE13	P. similis	TTA/TTA (LL)
		RE14	P. neglectus	TTA/TTA (LL)
		RE15	P. similis	TTA/TTA (LL)
		RE16	P. neglectus	TTA/TTA (LL)
		RE17	P. neglectus	TTA/TTA (LL)
		RE18	P. similis	TTA/TTA (LL)
		RE19	P. similis	TTA/TTA (LL)
		RE20	P. neglectus	N/A
		RE21	P. similis	TTA/TTA (LL)
		RE22	P. simici	TTA/TTA (LL)
		RE23	P. neglectus	TTA/TTA (LL)
		RE24	P. similis	TTA/TTA (LL)
		RE25	P. neglectus	TTA/TTA (LL)
		RE26	P. neglectus	TTA/TTA (LL)
		RE27	P. neglectus	TTA/TTA (LL)
		RE28	S. minuta	TTA/TTA (LL)
		RE29	P. papatasi	TTA/TTA (LL)
		RE30	P. neglectus	TTA/TTA (LL)
		RE31	S. minuta	TTA/TTA (LL)
		RE32	P. neglectus	TTA/TTA (LL)
		RE33	P. neglectus	TTA/TTA (LL)
		RE34	P. neglectus	TTA/TTA (LL)
		RE35	P. papatasi	TCA/TCA (SS)
		RE36	P. neglectus	TTA/TTA (LL)
		RE37	P. neglectus	N/A
		RE38	P. neglectus	TTA/TTA (LL)
		RE39	P. neglectus	TTA/TTA (LL)
		RE40	P. neglectus	TTA/TTA (LL)
		RE41	P. neglectus	TTA/TTA (LL)
		RE42	P. neglectus	TTA/TTA (LL)
		RE43	P. neglectus	TTA/TTA (LL)
		RE44	P. neglectus	TTA/TTA (LL)
		RE45	P. neglectus	TTA/TTA (LL)
Kalentzi, Attica	19-30/09/20	K1	P. simici	TTA/TTA (LL)
		K2	P. simici	TTA/TTA (LL)
		K3	S. dentata	TTA/TTA (LL)
		K4	P. simici	TTA/TTA (LL)
		K5	S. dentata	TTA/TTA (LL)
		K6	S. dentata	N/A
		K7	P. neglectus	TTA/TTA (LL)
		K8	P. simici	N/A
		K9	P. simici	TTA/TTA (LL)
		K10	S. dentata	TTA/TTA (LL)
		K11	P. neglectus	TTA/TTA (LL)
		K12	S. minuta	TTA/TTA (LL)
		K13	P. simici	N/A
		K14	S. dentata	TTA/TTA (LL)
		K15	S. dentata	TTA/TTA (LL)
		K16	P. simici	TTA/TTA (LL)
		K17	P. simici	TTA/TTA (LL)
		K18	P. simici	N/A
		K19	S. dentata	TTA/TTA (LL)
		K20	P. neglectus	N/A
		K21	P. neglectus	N/A
		K22	S. dentata	TTA/TTA (LL)
		K23	S. minuta	TTA/TTA (LL)
		K24	P. neglectus	TTA/TTA (LL)
		K25	S. minuta	N/A
		K26	P. simici	N/A
		K27	S. minuta	TTA/TTA (LL)
		K28	P. neglectus	TTA/TTA (LL)
		K29	S. minuta	N/A
		K30	P. neglectus	N/A
		K31	P. neglectus	TTA/TTA (LL)
		K32	P. neglectus	N/A
		K33	P. neglectus	N/A
		K34	P. neglectus	N/A
		K35	P. neglectus	TTA/TTA (LL)
		K36	P. tobbi	TTA/TTA (LL)
		K37	P. tobbi	TTA/TTA (LL)
		K38	P. tobbi	TTA/TTA (LL)
		K39	P. neglectus	N/A
		K40	P. neglectus	N/A
		K41	P. neglectus	N/A
		K42	P. tobbi	N/A
		K43	P. tobbi	N/A
		K44	P. tobbi	N/A
		K45	P. tobbi	N/A
		K46	P. neglectus	N/A
		K47	S. minuta	TTA/TTA (LL)
		K48	P. neglectus	N/A
		K49	P. simici	N/A
		K50	P. neglectus	TTA/TTA (LL)
		K51	P. neglectus	N/A
American Farm School, Thes	September 2022	S1	P. perfiliewi	TTA/TTA (LL)
		S2	P. perfiliewi	TTA/TTA (LL)
		S3	P. tobbi	TTA/TTA (LL)
		S4	P. tobbi	TTA/TTA (LL)
		S5	P. tobbi	TTA/TTA (LL)
		S6	P. perfiliewi	TTA/TTA (LL)
		S7	P. tobbi	TTA/TTA (LL)
		S8	P. perfiliewi	TTA/TTA (LL)
		S9	P. perfiliewi	TTA/TTA (LL)
		S10	P. tobbi	TTA/TTA (LL)
		S11	P. perfiliewi	TTA/TTA (LL)
		S12	P. perfiliewi	TTA/TTA (LL)
		S13	P. perfiliewi	TTA/TTA (LL)
		S14	P. perfiliewi	TTA/TTA (LL)
		S15	P. perfiliewi	TTA/TTA (LL)
		S16	P. tobbi	TTA/TTA (LL)
		S17	P. perfiliewi	TTA/TTA (LL)
		S18	P. tobbi	TTA/TTA (LL)
		S19	P. tobbi	TTA/TTA (LL)
		S20	P. tobbi	TTA/TTA (LL)
		S21	P. perfiliewi	TTA/TTA (LL)
		S22	P. tobbi	TTA/TTA (LL)
		S23	P. tobbi	TTA/TTA (LL)
		S24	P. perfiliewi	TTA/TTA (LL)
		S25	P. perfiliewi	TTA/TTA (LL)
		S26	P. perfiliewi	TTA/TTA (LL)
		S27	P. perfiliewi	TTA/TTA (LL)
		S28	P. perfiliewi	TTA/TTA (LL)
		S29	P. perfiliewi	TTA/TTA (LL)
		S30	P. tobbi	TTA/TTA (LL)
		S31	P. perfiliewi	TTA/TTA (LL)
		S33	P. perfiliewi	TTA/TTA (LL)
		S34	P. perfiliewi	TTA/TTA (LL)
		S35	P. perfiliewi	N/A
		S36	P. tobbi	TTA/TTA (LL)
		S37	P. perfiliewi	TTA/TTA (LL)
		S38	P. perfiliewi	TTA/TTA (LL)
		S39	P. perfiliewi	TTA/TTA (LL)
		S40	P. perfiliewi	TTA/TTA (LL)
		S41	P. simici	TTA/TTA (LL)
		S42	P. perfiliewi	TTA/TTA (LL)
		S43	P. perfiliewi	TTA/TTA (LL)
		S44	P. tobbi	TTA/TTA (LL)
		S45	P. tobbi	TTA/TTA (LL)
		S46	P. perfiliewi	TTA/TTA (LL)
		S47	P. tobbi	TTA/TTA (LL)
		S48	P. perfiliewi	TTA/TTA (LL)
		S49	P. tobbi	TTA/TTA (LL)
		S51	P. perfiliewi	TTA/TTA (LL)
		S52	P. tobbi	TTA/TTA (LL)
		S53	P. tobbi	TTA/TTA (LL)
		S54	P. perfiliewi	TTA/TTA (LL)
		S55	P. tobbi	TTA/TTA (LL)
		S56	P. tobbi	TTA/TTA (LL)
		S57	P. tobbi	TTA/TTA (LL)
		S58	P. perfiliewi	TTA/TTA (LL)
		S59	P. perfiliewi	TTA/TTA (LL)
		S60	P. perfiliewi	TTA/TTA (LL)
		S61	P. perfiliewi	TTA/TTA (LL)
		S62	P. perfiliewi	TTA/TTA (LL)
		S63	P. perfiliewi	TTA/TTA (LL)
		S64	P. tobbi	TTA/TTA (LL)
		S65	P. perfiliewi	TTA/TTA (LL)
		S66	P. perfiliewi	TTA/TTA (LL)
		S67	P. perfiliewi	TTA/TTA (LL)
		S68	P. perfiliewi	TTA/TTA (LL)
	September 2020	F1	P. tobbi	N/A
		F2	P. tobbi	N/A
		F3	P. tobbi	N/A
		F4	P. tobbi	N/A
		F5	P. neglectus	N/A
		F6	P. neglectus	N/A
		F7	P. tobbi	N/A
		F8	P. tobbi	N/A
		F9	S. minuta	N/A
		F10	P.papatasi	N/A
		F11	P. tobbi	N/A
		F12	P. tobbi	N/A
		F13	P. tobbi	N/A
		F14	P. tobbi	N/A
		F15	P. tobbi	N/A
		F16	P. tobbi	N/A
		F17	P. tobbi	N/A
		F18	S. dentata	N/A
		F19	P. simici	N/A
		F20	P. simici	N/A
		F21	P. simici	N/A
		F22	P. simici	N/A
		F23	P. simici	N/A
Organic Farm, Thes	September 2022	L1	P. simici	TTA/TTA (LL)
		L2	P. perfiliewi	TTA/TTA (LL)
		L3	P. simici	TTA/TTA (LL)
		L4	P. perfiliewi	TTA/TTA (LL)
		L5	P. perfiliewi	TTA/TTA (LL)
		L6	P. simici	TTA/TTA (LL)
		L7	P. perfiliewi	TTA/TTA (LL)
		L8	P. perfiliewi	TTA/TTA (LL)
		L9	P. perfiliewi	TTA/TTA (LL)
		L10	P. simici	TTA/TTA (LL)
		L11	P. perfiliewi	TTA/TTA (LL)
		L12	P. perfiliewi	TTA/TTA (LL)
		L13	P. perfiliewi	TTA/TTA (LL)
		L14	P. perfiliewi	TTA/TTA (LL)
		L15	P. tobbi	TTA/TTA (LL)
		L16	P. perfiliewi	N/A
		L17	P. perfiliewi	N/A
		L18	P. perfiliewi	N/A
		L19	P. perfiliewi	N/A
		L20	P. perfiliewi	TTA/TTA (LL)
		L21	P. perfiliewi	TTA/TTA (LL)
		L22	P. simici	TTA/TTA (LL)
		L23	P. perfiliewi	TTA/TTA (LL)
		L24	P. perfiliewi	TTA/TTA (LL)
		L25	P. simici	TTA/TTA (LL)
		L26	P. tobbi	TTA/TTA (LL)
		L27	P. perfiliewi	TTA/TTA (LL)
		L28	P. simici	TTA/TTA (LL)
		L29	P. tobbi	TTA/TTA (LL)
		L30	P. tobbi	N/A
		L31	P. simici	TTA/TTA (LL)
		L34	P. simici	TTA/TTA (LL)
		L35	P. perfiliewi	TTA/TTA (LL)
		L36	P. simici	N/A
		L37	P. tobbi	N/A
		L38	P. simici	N/A
		L39	P. simici	N/A
		L40	P. perfiliewi	TTA/TTA (LL)
		L42	P. perfiliewi	TTA/TTA (LL)
		L43	P. perfiliewi	TTA/TTA (LL)
		L44	P. tobbi	TTA/TTA (LL)
		L46	P. simici	TTA/TTA (LL)
		L47	P. perfiliewi	TTA/TTA (LL)
		L48	P. perfiliewi	TTA/TTA (LL)
		L49	P. simici	TTA/TTA (LL)
		L50	P. tobbi	TTA/TTA (LL)
		L51	P. simici	TTA/TTA (LL)
		L53	P. perfiliewi	TTA/TTA (LL)
		L54	P. perfiliewi	TTA/TTA (LL)
		L55	P. perfiliewi	TTA/TTA (LL)
		L56	P. simici	TTA/TTA (LL)
		L57	P. perfiliewi	TTA/TTA (LL)
		L58	P. perfiliewi	TTA/TTA (LL)
		L59	P. perfiliewi	TTA/TTA (LL)
		L60	P. perfiliewi	TTA/TTA (LL)
		L62	P. perfiliewi	TTA/TTA (LL)
		L63	P. perfiliewi	TTA/TTA (LL)
		L64	P. perfiliewi	TTA/TTA (LL)
		L65	P. tobbi	TTA/TTA (LL)
		L66	P. tobbi	TTA/TTA (LL)
		L67	P. simici	TTA/TTA (LL)
		L68	P. simici	TTA/TTA (LL)
		L69	P. perfiliewi	TTA/TTA (LL)
		L70	P. simici	TTA/TTA (LL)
		L71	P. simici	TTA/TTA (LL)
		L72	P. simici	TTA/TTA (LL)
		L73	P. simici	TTA/TTA (LL)
		L75	P. perfiliewi	TTA/TTA (LL)
		L76	P. tobbi	TTA/TTA (LL)
		L77	P. simici	TTA/TTA (LL)
		L78	P. perfiliewi	TTA/TTA (LL)
		L79	P. perfiliewi	TTA/TTA (LL)
		L82	P. perfiliewi	TTA/TTA (LL)
		L83	P. simici	TTA/TTA (LL)
		L84	P. perfiliewi	TTA/TTA (LL)
		L85	P. perfiliewi	TTA/TTA (LL)
		L86	P. perfiliewi	TTA/TTA (LL)
		L87	P. tobbi	TTA/TTA (LL)
		L88	P. perfiliewi	TTA/TTA (LL)
		L89	P. perfiliewi	TTA/TTA (LL)
		L90	P. simici	TTA/TTA (LL)
		L91	P. perfiliewi	TTA/TTA (LL)
		L92	P. perfiliewi	TTA/TTA (LL)
		L93	P. simici	TTA/TTA (LL)
		L94	P. simici	TTA/TTA (LL)
		L95	P. simici	TTA/TTA (LL)
		L96	P. simici	TTA/TTA (LL)
		L97	P. simici	TTA/TTA (LL)
		L98	P. simici	TTA/TTA (LL)
		L99	P. simici	TTA/TTA (LL)
		L100	P. simici	TTA/TTA (LL)
		L101	P. simici	TTA/TTA (LL)
		L102	P. perfiliewi	TTA/TTA (LL)
		L103	P. simici	TTA/TTA (LL)
		L104	P. perfiliewi	TTA/TTA (LL)
		L105	P. perfiliewi	TTA/TTA (LL)
		L106	P. perfiliewi	TTA/TTA (LL)
		L107	P. perfiliewi	TTA/TTA (LL)
		L108	P. simici	TTA/TTA (LL)
	September 2020	S1	P. simici	N/A
		S2	P. simici	N/A
		S3	P. simici	N/A
		S4	P. simici	N/A
		S5	P. simici	N/A
		S6	P. tobbi	N/A
		S7	P. simici	N/A
		S8	P. tobbi	N/A
		S9	P. tobbi	N/A
		S10	P. tobbi	N/A
		S11	P. simici	N/A
		S12	S. minuta	N/A
		S13	P. tobbi	N/A
		S14	P. tobbi	N/A
		S15	S. minuta	N/A
		S16	S. minuta	N/A
		S17	P. simici	N/A
		S18	P. simici	N/A
		S19	S. dentata	N/A
		S20	P. tobbi	N/A
		S21	S. dentata	N/A
		S22	P. tobbi	N/A
		S23	P. simici	N/A
		S24	P. tobbi	N/A
		S25	P. tobbi	N/A
		S26	P. tobbi	N/A
		S27	P. tobbi	N/A

## Sheet: CDC Delta 10ppm
S1. Data D. Standard CDC bottle bioassays against deltamethrin 10 μg/ml in mixed species populations collected from Greece
Insecticide/ Dose	Deltamethrin (DM) 10 ug/ml
Protocol	CDC bottle
Exposure	1 hour
Date	September 2020 (+2022)
Population	Kalentzi, Attica (GR1)
	(mixed species)
		Acetone				DM #1				DM #2				DM #3				DM #4
	Time (min)	Alive	KD	%		Alive	KD	%		Alive	KD	%		Alive	KD	%		Alive	KD	%		Total N	AV %KD	± SEM
	0	15	0	0		17	0	0		19	1	5		16	0	0		15	0	0		68	1.25	1.25
	5	15	0	0		17	0	0		19	1	5		16	0	0		15	0	0			1.25	1.25
	10	15	0	0		16	1	5.88235		14	5	25		12	4	25		14	1	6.66667			15.6373	5.40795
	15	15	0	0		12	5	29.4118		5	14	70		11	5	31.25		13	2	13.3333			35.9988	12.0269
	20	15	0	0		9	8	47.0588		3	16	80		8	8	50		8	7	46.6667			55.9314	8.05728
	25	15	0	0		0	17	100		1	18	90		4	12	75		3	12	80			86.25	5.54339
	30	15	0	0		0	17	100		0	20	100		0	16	100		3	12	80			95	5
	35	15	0	0		0	17	100		0	20	100		0	16	100		0	15	100			100	0
	40	15	0	0		0	17	100		0	20	100		0	16	100		0	15	100			100	0
	45	15	0	0		0	17	100		0	20	100		0	16	100		0	15	100			100	0
	50	15	0	0		0	17	100		0	20	100		0	16	100		0	15	100			100	0
	55	15	0	0		0	17	100		0	20	100		0	16	100		0	15	100			100	0
	60	15	0	0		0	17	100		0	20	100		0	16	100		0	15	100			100	0
	% dead 24h	0				100				100				100				100
Population	Ag. Pelagia, Heraklion (GR4)
	(mixed species)
		Acetone				DM #1				DM #2				DM #3
	Time (min)	Alive	KD	%		Alive	KD	%		Alive	KD	%		Alive	KD	%		Total N	AV %KD	± SEM
	0	12	0	0		21	1	4.54545		15	0	0		16	0	0		53	1.51515	1.51515
	5	12	0	0		17	4	18.1818		15	0	0		16	0	0			6.06061	6.06061
	10	12	0	0		10	11	50		12	3	20		10	6	37.5			35.8333	8.70026
	15	12	0	0		3	19	86.3636		7	8	53.3333		2	14	87.5			75.7323	11.2043
	20	12	0	0		0	22	100		4	11	73.3333		2	14	87.5			86.9444	7.70301
	25	12	0	0		0	22	100		4	11	73.3333		2	14	87.5			86.9444	7.70301
	30	12	0	0		0	22	100		4	11	73.3333		0	16	100			91.1111	8.88889
	35	12	0	0		0	22	100		4	11	73.3333		0	16	100			91.1111	8.88889
	40	12	0	0		0	22	100		4	11	73.3333		0	16	100			91.1111	8.88889
	45	12	0	0		0	22	100		4	11	73.3333		0	16	100			91.1111	8.88889
	50	12	0	0		0	22	100		0	15	100		0	16	100			100	0
	55	12	0	0		0	22	100		0	15	100		0	16	100			100	0
	60	12	0	0		0	22	100		0	15	100		0	16	100			100	0
	% dead 24h	0				100				100				100
Population	American Farm School, Thermi (GR2)
	(mixed species)
		Acetone				DM #1				DM #2
	Time (min)	Alive	KD	%		Alive	KD	%		Alive	KD	%		Total N	AV %KD	± SEM
	0	10	0	0		15	0	0		18	0	0		33	0	0
	5	10	0	0		15	0	0		13	5	27.7778			13.8889	13.8889
	10	10	0	0		12	3	20		9	9	50			35	15
	15	10	0	0		6	9	60		4	14	77.7778			68.8889	8.88889
	20	10	0	0		0	15	100		0	18	100			100	0
	25	10	0	0		0	15	100		0	18	100			100	0
	30	10	0	0		0	15	100		0	18	100			100	0
	35	10	0	0		0	15	100		0	18	100			100	0
	40	10	0	0		0	15	100		0	18	100			100	0
	45	10	0	0		0	15	100		0	18	100			100	0
	50	10	0	0		0	15	100		0	18	100			100	0
	55	10	0	0		0	15	100		0	18	100			100	0
	60	10	0	0		0	15	100		0	18	100			100	0
	% dead 24h	0				100				100
Population	Organic Farm, Thermi (GR3)
	(mixed species)
		Acetone				DM #1				DM #2				DM #3				DM #4				DM #5				DM #6 (*)
	Time (min)	Alive	KD	%		Alive	KD	%		Alive	KD	%		Alive	KD	%		Alive	KD	%		Alive	KD	%		Alive	KD/D	%		Total N	AV %KD	± SEM
	0	17	0	0		21	0	0		15	0	0		20	1	4.7619		15	1	6.25		20	0	0		20	0	0		113	1.83532	1.17655
	5	17	0	0		17	4	19.0476		14	1	6.66667		16	5	23.8095		13	3	18.75		19	1	5		20	0	0			12.2123	3.89816
	10	17	0	0		12	9	42.8571		14	1	6.66667		14	7	33.3333		9	7	43.75		14	6	30		16	4	20			29.4345	5.79657
	15	17	0	0		8	13	61.9048		9	6	40		11	10	47.619		5	11	68.75		9	11	55		15	5	25			49.7123	6.45099
	20	17	0	0		1	20	95.2381		1	14	93.3333		3	18	85.7143		5	11	68.75		4	16	80		4	16	80			83.8393	4.00313
	25	17	0	0		1	20	95.2381		1	14	93.3333		0	21	100		4	12	75		1	19	95		2	18	90			91.4286	3.54168
	30	17	0	0		0	21	100		0	15	100		0	21	100		4	12	75		0	20	100		0	20	100			95.8333	4.16667
	35	17	0	0		0	21	100		0	15	100		0	21	100		0	16	100		0	20	100		0	20	100			100	0
	40	17	0	0		0	21	100		0	15	100		0	21	100		0	16	100		0	20	100		0	20	100			100	0
	45	17	0	0		0	21	100		0	15	100		0	21	100		0	16	100		0	20	100		0	20	100			100	0
	50	17	0	0		0	21	100		0	15	100		0	21	100		0	16	100		0	20	100		0	20	100			100	0
	55	17	0	0		0	21	100		0	15	100		0	21	100		0	16	100		0	20	100		0	20	100			100	0
	60	17	0	0		0	21	100		0	15	100		0	21	100		0	16	100		0	20	100		0	20	100			100	0
	% dead 24h	0				100				100				100				100				100				100
																										(*) Deltamethrin 10 ppm #6 was conducted in 2022

## Sheet: CDC Delta 0.75ppm
S1. Data E. Standard CDC bottle bioassays against deltamethrin 0.75 μg/ml in mixed species populations collected from Greece
Insecticide/ Dose	Deltamethrin (DM) 0.75 ug/ml
Protocol	CDC bottle
Exposure	1 hour
Date	September 2022
Population	American Farm School, Thermi (GR2)
	(mixed species)
		Acetone				DM #1				DM #2
	Time (min)	Alive	KD	%		Alive	KD	%		Alive	KD	%		Total N	AV %KD	± SEM
	0	7	0	0		19	0	0		20	0	0		39	0	0
	5	7	0	0		19	0	0		20	0	0			0	0
	10	7	0	0		19	0	0		20	0	0			0	0
	15	7	0	0		15	4	21.0526		12	8	40			30.5263	9.47368
	20	7	0	0		11	8	42.1053		12	8	40			41.0526	1.05263
	25	7	0	0		8	11	57.8947		0	18	100			78.9474	21.0526
	30	7	0	0		2	17	89.4737		0	18	100			94.7368	5.26316
	35	7	0	0		0	19	100		0	18	100			100	0
	40	7	0	0		0	19	100		0	18	100			100	0
	45	7	0	0		0	19	100		0	18	100			100	0
	50	7	0	0		0	19	100		0	18	100			100	0
	55	7	0	0		0	19	100		0	18	100			100	0
	60	7	0	0		0	19	100		0	18	100			100	0
	% dead 24h	0				100				100
Population	Organic Farm, Thermi (GR3)
	(mixed species)
		Acetone				DM #1				DM #2				DM #3				DM #4				DM #5
	Time (min)	Alive	KD	%		Alive	KD	%		Alive	KD	%		Alive	KD	%		Alive	KD	%		Alive	KD	%		Total N	AV %KD	± SEM
	0	21	0	0		21	2	8.69565		18	0	0		16	0	0		16	0	0		20	0	0		93	1.73913	1.73913
	5	21	0	0		21	2	8.69565		18	0	0		16	0	0		16	0	0		20	0	0			1.73913	1.73913
	10	21	0	0		21	2	8.69565		16	2	11.1111		16	0	0		15	1	6.25		20	0	0			5.21135	2.26211
	15	21	0	0		17	6	26.087		14	4	22.2222		13	3	18.75		13	3	18.75		10	10	50			27.1618	5.86794
	20	21	0	0		11	12	52.1739		13	5	27.7778		13	3	18.75		8	8	50		10	10	50			39.7403	6.88771
	25	21	0	0		7	16	69.5652		12	6	33.3333		13	3	18.75		3	13	81.25		2	18	90			58.5797	13.8666
	30	21	0	0		3	20	86.9565		10	8	44.4444		3	10	62.5		0	16	100		2	18	90			76.7802	10.1661
	35	21	0	0		2	21	91.3043		7	11	61.1111		0	16	100		0	16	100		0	20	100			90.4831	7.5336
	40	21	0	0		1	22	95.6522		5	13	72.2222		0	16	100		0	16	100		0	20	100			93.5749	5.40415
	45	21	0	0		1	22	95.6522		5	13	72.2222		0	16	100		0	16	100		0	20	100			93.5749	5.40415
	50	21	0	0		0	23	100		3	15	83.3333		0	16	100		0	16	100		0	20	100			96.6667	3.33333
	55	21	0	0		0	23	100		2	16	88.8889		0	16	100		0	16	100		0	20	100			97.7778	2.22222
	60	21	0	0		0	23	100		1	17	94.4444		0	16	100		0	16	100		0	20	100			98.8889	1.11111
	% dead 24h	0				100				100				100				100				100

## Sheet: Individual bioassays KDT values
S1. Data F. Individual exposure of sand flies from Thermi, Thessaloniki, to deltamethrin 0.75 μg/ml, in glass vials: knock down time, and subsequent identification of species based on COI
Organic Farm, Thermi	Code	Treatment	Knock down (min)	Comments	Species-COI
	L1	Deltamethrin 0.75	63		P. simici
	L2	Deltamethrin 0.75	30		P. perfiliewi
	L3	Deltamethrin 0.75	>120	still OK @ 2h	P. simici
	L4	Deltamethrin 0.75	85		P. perfiliewi
	L5	Deltamethrin 0.75	85		P. perfiliewi
	L6	Deltamethrin 0.75	43		P. simici
	L7	Deltamethrin 0.75	65		P. perfiliewi
	L8	Deltamethrin 0.75	65		P. perfiliewi
	L9	Deltamethrin 0.75	30		P. perfiliewi
	L10	Deltamethrin 0.75	47		P. simici
	L11	Deltamethrin 0.75	40		P. perfiliewi
	L12	Deltamethrin 0.75	23		P. perfiliewi
	L13	Deltamethrin 0.75	28		P. perfiliewi
	L14	Deltamethrin 0.75	25		P. perfiliewi
	L15	Deltamethrin 0.75	28		P. tobbi
	L16	Acetone	no KD up to 2h		P. perfiliewi
	L17	Acetone	no KD up to 2h		P. perfiliewi
	L18	Acetone	no KD up to 2h		P. perfiliewi
	L19	Acetone	no KD up to 2h		P. perfiliewi
	L20	Deltamethrin 0.75	45		P. perfiliewi
	L21	Deltamethrin 0.75	60		P. perfiliewi
	L22	Deltamethrin 0.75	62		P. simici
	L23	Deltamethrin 0.75	30		P. perfiliewi
	L24	Deltamethrin 0.75	50		P. perfiliewi
	L25	Deltamethrin 0.75	87		P. simici
	L26	Deltamethrin 0.75	54		P. tobbi
	L27	Deltamethrin 0.75	59		P. perfiliewi
	L28	Deltamethrin 0.75	56		P. simici
	L29	Deltamethrin 0.75	44		P. tobbi
	L30	Deltamethrin 0.75	0	died immediately- exclude	P. tobbi
	L31	Deltamethrin 0.75	120		P. simici
	L32	Deltamethrin 0.75	>120	still OK @ 2h, but exclude/ no COI	No PCR product
	L33	Deltamethrin 0.75	90	escaped- exclude	N/A
	L34	Deltamethrin 0.75	>120	Still OK @ 2h	P. simici
	L35	Deltamethrin 0.75	44		P. perfiliewi
	L36	Acetone	no KD up to 2h		P. simici
	L37	Acetone	no KD up to 2h		P. tobbi
	L38	Acetone	no KD up to 2h		P. simici
	L39	Acetone	no KD up to 2h		P. simici
	L40	Deltamethrin 0.75	18		P. perfiliewi
	L41	Deltamethrin 0.75	0	died immediately- exclude	P. simici
	L42	Deltamethrin 0.75	12		P. perfiliewi
	L43	Deltamethrin 0.75	14		P. perfiliewi
	L44	Deltamethrin 0.75	41		P. tobbi
	L45	Deltamethrin 0.75	30	escaped- exclude	N/A
	L46	Deltamethrin 0.75	38		P. simici
	L47	Deltamethrin 0.75	18		P. perfiliewi
	L48	Deltamethrin 0.75	41		P. perfiliewi
	L49	Deltamethrin 0.75	37		P. simici
	L50	Deltamethrin 0.75	26		P. tobbi
	L51	Deltamethrin 0.75	25		P. simici
	L52	Deltamethrin 0.75	50	escaped- exclude	N/A
	L53	Deltamethrin 0.75	24		P. perfiliewi
	L54	Deltamethrin 0.75	24		P. perfiliewi
	L55	Deltamethrin 0.75	11		P. perfiliewi
	L56	Deltamethrin 0.75	36		P. simici
	L57	Deltamethrin 0.75	32		P. perfiliewi
	L58	Deltamethrin 0.75	9		P. perfiliewi
	L59	Deltamethrin 0.75	12		P. perfiliewi
	L60	Deltamethrin 0.75	27		P. perfiliewi
	L61	Deltamethrin 0.75	0	died immediately- exclude	P. tobbi
	L62	Deltamethrin 0.75	17		P. perfiliewi
	L63	Deltamethrin 0.75	31		P. perfiliewi
	L64	Deltamethrin 0.75	36		P. perfiliewi
	L65	Deltamethrin 0.75	60		P. tobbi
	L66	Deltamethrin 0.75	26		P. tobbi
	L67	Deltamethrin 0.75	42		P. simici
	L68	Deltamethrin 0.75	120		P. simici
	L69	Deltamethrin 0.75	48		P. perfiliewi
	L70	Deltamethrin 0.75	28		P. simici
	L71	Deltamethrin 0.75	48		P. simici
	L72	Deltamethrin 0.75	34		P. simici
	L73	Deltamethrin 0.75	41		P. simici
	L74	Deltamethrin 0.75	45	escaped- exclude	N/A
	L75	Deltamethrin 0.75	30		P. perfiliewi
	L76	Deltamethrin 0.75	10		P. tobbi
	L77	Deltamethrin 0.75	58		P. simici
	L78	Deltamethrin 0.75	30		P. perfiliewi
	L79	Deltamethrin 0.75	56		P. perfiliewi
	L80	Deltamethrin 0.75	40		No PCR product
	L81	Deltamethrin 0.75	49	escaped- exclude	N/A
	L82	Deltamethrin 0.75	14		P. perfiliewi
	L83	Deltamethrin 0.75	32		P. simici
	L84	Deltamethrin 0.75	44		P. perfiliewi
	L85	Deltamethrin 0.75	39		P. perfiliewi
	L86	Deltamethrin 0.75	43		P. perfiliewi
	L87	Deltamethrin 0.75	80		P. tobbi
	L88	Deltamethrin 0.75	38		P. perfiliewi
	L89	Deltamethrin 0.75	32		P. perfiliewi
	L90	Deltamethrin 0.75	60		P. simici
	L91	Deltamethrin 0.75	37		P. perfiliewi
	L92	Deltamethrin 0.75	40		P. perfiliewi
	L93	Deltamethrin 0.75	74		P. simici
	L94	Deltamethrin 0.75	27		P. simici
	L95	Deltamethrin 0.75	38		P. simici
	L96	Deltamethrin 0.75	39		P. simici
	L97	Deltamethrin 0.75	30		P. simici
	L98	Deltamethrin 0.75	80		P. simici
	L99	Deltamethrin 0.75	90		P. simici
	L100	Deltamethrin 0.75	90		P. simici
	L101	Deltamethrin 0.75	33		P. simici
	L102	Deltamethrin 0.75	74		P. perfiliewi
	L103	Deltamethrin 0.75	>120	still OK @ 2h	P. simici
	L104	Deltamethrin 0.75	32		P. perfiliewi
	L105	Deltamethrin 0.75	27		P. perfiliewi
	L106	Deltamethrin 0.75	23		P. perfiliewi
	L107	Deltamethrin 0.75	46		P. perfiliewi
	L108	Deltamethrin 0.75	60		P. simici
American Farm School, Thermi	S1	Deltamethrin 0.75	40		P. perfiliewi
	S2	Deltamethrin 0.75	40		P. perfiliewi
	S3	Deltamethrin 0.75	40		P. tobbi
	S4	Deltamethrin 0.75	75		P. tobbi
	S5	Deltamethrin 0.75	38		P. tobbi
	S6	Deltamethrin 0.75	>120	still OK @ 2h	P. perfiliewi
	S7	Deltamethrin 0.75	21		P. tobbi
	S8	Deltamethrin 0.75	80		P. perfiliewi
	S9	Deltamethrin 0.75	82		P. perfiliewi
	S10	Deltamethrin 0.75	80		P. tobbi
	S11	Deltamethrin 0.75	49		P. perfiliewi
	S12	Deltamethrin 0.75	42		P. perfiliewi
	S13	Deltamethrin 0.75	40		P. perfiliewi
	S14	Deltamethrin 0.75	40		P. perfiliewi
	S15	Deltamethrin 0.75	32		P. perfiliewi
	S16	Deltamethrin 0.75	47		P. tobbi
	S17	Deltamethrin 0.75	46		P. perfiliewi
	S18	Deltamethrin 0.75	95		P. tobbi
	S19	Deltamethrin 0.75	45		P. tobbi
	S20	Deltamethrin 0.75	44		P. tobbi
	S21	Deltamethrin 0.75	37		P. perfiliewi
	S22	Deltamethrin 0.75	90		P. tobbi
	S23	Deltamethrin 0.75	>120	still OK @ 2h	P. tobbi
	S24	Deltamethrin 0.75	85		P. perfiliewi
	S25	Deltamethrin 0.75	40		P. perfiliewi
	S26	Deltamethrin 0.75	23		P. perfiliewi
	S27	Deltamethrin 0.75	25		P. perfiliewi
	S28	Deltamethrin 0.75	18		P. perfiliewi
	S29	Deltamethrin 0.75	29		P. perfiliewi
	S30	Deltamethrin 0.75	25		P. tobbi
	S31	Deltamethrin 0.75	24		P. perfiliewi
	S33	Deltamethrin 0.75	26		P. perfiliewi
	S34	Deltamethrin 0.75	20		P. perfiliewi
	S35	Deltamethrin 0.75	0	died immediately- exclude	P. perfiliewi
	S36	Deltamethrin 0.75	26		P. tobbi
	S37	Deltamethrin 0.75	28		P. perfiliewi
	S38	Deltamethrin 0.75	31		P. perfiliewi
	S39	Deltamethrin 0.75	26		P. perfiliewi
	S40	Deltamethrin 0.75	31		P. perfiliewi
	S41	Deltamethrin 0.75	23		P. simici
	S42	Deltamethrin 0.75	23		P. perfiliewi
	S43	Deltamethrin 0.75	13		P. perfiliewi
	S44	Deltamethrin 0.75	25		P. tobbi
	S45	Deltamethrin 0.75	29		P. tobbi
	S46	Deltamethrin 0.75	37		P. perfiliewi
	S47	Deltamethrin 0.75	46		P. tobbi
	S48	Deltamethrin 0.75	45		P. perfiliewi
	S49	Deltamethrin 0.75	22		P. tobbi
	S51	Deltamethrin 0.75	31		P. perfiliewi
	S52	Deltamethrin 0.75	26		P. tobbi
	S53	Deltamethrin 0.75	26		P. tobbi
	S54	Deltamethrin 0.75	22		P. perfiliewi
	S55	Deltamethrin 0.75	41		P. tobbi
	S56	Deltamethrin 0.75	20		P. tobbi
	S57	Deltamethrin 0.75	24		P. tobbi
	S58	Deltamethrin 0.75	38		P. perfiliewi
	S59	Deltamethrin 0.75	24		P. perfiliewi
	S60	Deltamethrin 0.75	28		P. perfiliewi
	S61	Deltamethrin 0.75	15		P. perfiliewi
	S62	Deltamethrin 0.75	11		P. perfiliewi
	S63	Deltamethrin 0.75	13		P. perfiliewi
	S64	Deltamethrin 0.75	12		P. tobbi
	S65	Deltamethrin 0.75	13		P. perfiliewi
	S66	Deltamethrin 0.75	12		P. perfiliewi
	S67	Deltamethrin 0.75	11		P. perfiliewi
	S68	Deltamethrin 0.75	10		P. perfiliewi
